# Supplementary material for: Life tables in entomology: A discussion on tables’ parameters and the importance of raw data
Source: PLoS One. 2024 Mar 7;19(3):e0299598. doi: 10.1371/journal.pone.0299598 (PMC10919640; doi:10.1371/journal.pone.0299598)
Supplement: S1 File — (ZIP) [file pone.0299598.s002.zip]

Archive with 10 entries (9 files):
- GitHub repository files/
- __MACOSX/._GitHub repository files
- GitHub repository files/InputData-LifTabCorcyra.xlsx
- __MACOSX/GitHub repository files/._InputData-LifTabCorcyra.xlsx
- GitHub repository files/PlotsDetails.m
- __MACOSX/GitHub repository files/._PlotsDetails.m
- GitHub repository files/Script_impulse_resp.m
- __MACOSX/GitHub repository files/._Script_impulse_resp.m
- GitHub repository files/Plots.m
- __MACOSX/GitHub repository files/._Plots.m
