# Supplementary material for: Life tables in entomology: A discussion on tables’ parameters and the importance of raw data
Source: PLoS One. 2024 Mar 7;19(3):e0299598. doi: 10.1371/journal.pone.0299598 (PMC10919640; doi:10.1371/journal.pone.0299598)
Supplement: S1 File — (ZIP) [file pone.0299598.s002.zip › GitHub repository files/InputData-LifTabCorcyra.xlsx]

## Sheet: 18C
N_insectReared	Egg_18	Larva_18	Pupa_18	Egg_18_sum	Larva_18_sum	Pupa_18_sum	Days	Egg_scale	Larva_scale	Pupa_scale	Egg_sum	Larva_sum	Pupa_sum
1	8	17	20	8	25	45	1	0	0	0	0	0	0
2	10	43	22	10	53	75	2	0	0	0	0	0	0
3	8	35	22	8	43	65	3	0	0	0	0	0	0
4	8	33	25	8	41	66	4	0	0	0	0	0	0
5	8	11	29	8	19	48	5	0	0	0	0	0	0
6	8	12	30	8	20	50	6	0	0	0	0	0	0
7	8	26	31	8	34	65	7	0	0	0	0	0	0
							8	6	0	0	6	0	0
							9	0	0	0	0	0	0
							10	1	0	0	1	0	0
							11	0	1	0	0	0	0
							12	0	1	0	0	0	0
							13	0	0	0	0	0	0
							14	0	0	0	0	0	0
							15	0	0	0	0	0	0
							16	0	0	0	0	0	0
							17	0	1	0	0	0	0
							18	0	0	0	0	0	0
							19	0	0	0	0	1	0
							20	0	0	1	0	1	0
							21	0	0	0	0	0	0
							22	0	0	2	0	0	0
							23	0	0	0	0	0	0
							24	0	0	0	0	0	0
							25	0	0	1	0	1	0
							26	0	1	0	0	0	0
							27	0	0	0	0	0	0
							28	0	0	0	0	0	0
							29	0	0	1	0	0	0
							30	0	0	1	0	0	0
							31	0	0	1	0	0	0
							32	0	0	0	0	0	0
							33	0	1	0	0	0	0
							34	0	0	0	0	1	0
							35	0	1	0	0	0	0
							36	0	0	0	0	0	0
							37	0	0	0	0	0	0
							38	0	0	0	0	0	0
							39	0	0	0	0	0	0
							40	0	0	0	0	0	0
							41	0	0	0	0	1	0
							42	0	0	0	0	0	0
							43	0	1	0	0	1	0
							44	0	0	0	0	0	0
							45	0	0	0	0	0	1
							46	0	0	0	0	0	0
							47	0	0	0	0	0	0
							48	0	0	0	0	0	1
							49	0	0	0	0	0	0
							50	0	0	0	0	0	1
							51	0	0	0	0	0	0
							52	0	0	0	0	0	0
							53	0	0	0	0	1	0
							54	0	0	0	0	0	0
							55	0	0	0	0	0	0
							56	0	0	0	0	0	0
							57	0	0	0	0	0	0
							58	0	0	0	0	0	0
							59	0	0	0	0	0	0
							60	0	0	0	0	0	0
							61	0	0	0	0	0	0
							62	0	0	0	0	0	0
							63	0	0	0	0	0	0
							64	0	0	0	0	0	0
							65	0	0	0	0	0	2
							66	0	0	0	0	0	1
							67	0	0	0	0	0	0
							68	0	0	0	0	0	0
							69	0	0	0	0	0	0
							70	0	0	0	0	0	0
							71	0	0	0	0	0	0
							72	0	0	0	0	0	0
							73	0	0	0	0	0	0
							74	0	0	0	0	0	0
							75	0	0	0	0	0	1
							76	0	0	0	0	0	0
							77	0	0	0	0	0	0
							78	0	0	0	0	0	0
							79	0	0	0	0	0	0
							80	0	0	0	0	0	0
							81	0	0	0	0	0	0
							82	0	0	0	0	0	0
							83	0	0	0	0	0	0
							84	0	0	0	0	0	0
							85	0	0	0	0	0	0
							86	0	0	0	0	0	0
							87	0	0	0	0	0	0
							88	0	0	0	0	0	0
							89	0	0	0	0	0	0
							90	0	0	0	0	0	0
							91	0	0	0	0	0	0
							92	0	0	0	0	0	0
							93	0	0	0	0	0	0
							94	0	0	0	0	0	0
							95	0	0	0	0	0	0
							96	0	0	0	0	0	0
							97	0	0	0	0	0	0
							98	0	0	0	0	0	0
							99	0	0	0	0	0	0
							100	0	0	0	0	0	0
							101	0	0	0	0	0	0
							102	0	0	0	0	0	0
							103	0	0	0	0	0	0
							104	0	0	0	0	0	0
							105	0	0	0	0	0	0
							106	0	0	0	0	0	0
							107	0	0	0	0	0	0
							108	0	0	0	0	0	0
							109	0	0	0	0	0	0
							110	0	0	0	0	0	0
							111	0	0	0	0	0	0
							112	0	0	0	0	0	0
							113	0	0	0	0	0	0
							114	0	0	0	0	0	0
							115	0	0	0	0	0	0
							116	0	0	0	0	0	0
							117	0	0	0	0	0	0
							118	0	0	0	0	0	0
							119	0	0	0	0	0	0
							120	0	0	0	0	0	0
							121	0	0	0	0	0	0
							122	0	0	0	0	0	0
							123	0	0	0	0	0	0
							124	0	0	0	0	0	0
							125	0	0	0	0	0	0

## Sheet: 21C
N_insectReared	Egg_21	Larva_21	Pupa_21	Egg_21_sum	Larva_21_sum	Pupa_21_sum	Days	Egg_scale	Larva_scale	Pupa_scale	Egg_sum	Larva_sum	Pupa_sum
1	10	40	20	10	50	70	1	0	0	0	0	0	0
2	8	42	20	8	50	70	2	0	0	0	0	0	0
3	8	42	22	8	50	72	3	0	0	0	0	0	0
4	8	40	23	8	48	71	4	0	0	0	0	0	0
5	9	48	24	9	57	81	5	0	0	0	0	0	0
6	7	40	24	7	47	71	6	0	0	0	0	0	0
7	7	42	22	7	49	71	7	8	0	0	8	0	0
8	9	44	24	9	53	77	8	17	0	0	17	0	0
9	9	40	19	9	49	68	9	5	0	0	5	0	0
10	8	40	21	8	48	69	10	2	0	0	2	0	0
11	8	43	25	8	51	76	11	0	0	0	0	0	0
12	7	49	22	7	56	78	12	0	0	0	0	0	0
13	7	53	21	7	60	81	13	0	0	0	0	0	0
14	8	47	22	8	55	77	14	0	0	0.0001	0	0	0
15	8	41	17	8	49	66	15	0	0	0	0	0	0
16	8	50	21	8	58	79	16	0	0	0	0	0	0
17	8	40	20	8	48	68	17	0	0	2	0	0	0
18	8	42	20	8	50	70	18	0	0	0	0	0	0
19	8	43	22	8	51	73	19	0	0	2	0	0	0
20	8	41	23	8	49	72	20	0	0	4	0	0	0
21	10	49	24	10	59	83	21	0	0	6	0	0	0
22	8	40	24	8	48	72	22	0	0	8	0	0	0
23	7	43	22	7	50	72	23	0	0	2	0	0	0
24	8	45	24	8	53	77	24	0	0	6	0	0	0
25	8	41	19	8	49	68	25	0	0	2	0	0	0
26	9	41	21	9	50	71	26	0	0	0	0	0	0
27	7	44	25	7	51	76	27	0	0	0	0	0	0
28	7	50	22	7	57	79	28	0	0	0	0	0	0
29	8	54	21	8	62	83	29	0	0	0	0	0	0
30	9	60	22	9	69	91	30	0	0	0	0	0	0
31	7	48	17	7	55	72	31	0	0	0	0	0	0
32	8	43	21	8	51	72	32	0	0	0	0	0	0
							33	0	0	0	0	0	0
							34	0	0	0	0	0	0
							35	0	0	0	0	0	0
							36	0	0	0	0	0	0
							37	0	0	0	0	0	0
							38	0	0	0	0	0	0
							39	0	0	0	0	0	0
							40	0	7	0	0	0	0
							41	0	4	0	0	0	0
							42	0	4	0	0	0	0
							43	0	4	0	0	0	0
							44	0	2	0	0	0	0
							45	0	1	0	0	0	0
							46	0	0	0	0	0	0
							47	0	1	0	0	1	0
							48	0	2	0	0	4	0
							49	0	2	0	0	5	0
							50	0	2	0	0	6	0
							51	0	0	0	0	4	0
							52	0	0	0	0	0	0
							53	0	1	0	0	2	0
							54	0	1	0	0	0	0
							55	0	0	0	0	2	0
							56	0	0	0	0	1	0
							57	0	0	0	0	2	0
							58	0	0	0	0	1	0
							59	0	0	0	0	1	0
							60	0	1	0	0	1	0
							61	0	0	0	0	0	0
							62	0	0	0	0	1	0
							63	0	0	0	0	0	0
							64	0	0	0	0	0	0
							65	0	0	0	0	0	0
							66	0	0	0	0	0	1
							67	0	0	0	0	0	0
							68	0	0	0	0	0	3
							69	0	0	0	0	1	1
							70	0	0	0	0	0	3
							71	0	0	0	0	0	4
							72	0	0	0	0	0	6
							73	0	0	0	0	0	1
							74	0	0	0	0	0	0
							75	0	0	0	0	0	0
							76	0	0	0	0	0	2
							77	0	0	0	0	0	3
							78	0	0	0	0	0	1
							79	0	0	0	0	0	2
							80	0	0	0	0	0	0
							81	0	0	0	0	0	2
							82	0	0	0	0	0	0
							83	0	0	0	0	0	2
							84	0	0	0	0	0	0
							85	0	0	0	0	0	0
							86	0	0	0	0	0	0
							87	0	0	0	0	0	0
							88	0	0	0	0	0	0
							89	0	0	0	0	0	0
							90	0	0	0	0	0	0
							91	0	0	0	0	0	1
							92	0	0	0	0	0	0
							93	0	0	0	0	0	0
							94	0	0	0	0	0	0
							95	0	0	0	0	0	0
							96	0	0	0	0	0	0
							97	0	0	0	0	0	0
							98	0	0	0	0	0	0
							99	0	0	0	0	0	0
							100	0	0	0	0	0	0
							101	0	0	0	0	0	0
							102	0	0	0	0	0	0
							103	0	0	0	0	0	0
							104	0	0	0	0	0	0
							105	0	0	0	0	0	0
							106	0	0	0	0	0	0
							107	0	0	0	0	0	0
							108	0	0	0	0	0	0
							109	0	0	0	0	0	0
							110	0	0	0	0	0	0
							111	0	0	0	0	0	0
							112	0	0	0	0	0	0
							113	0	0	0	0	0	0
							114	0	0	0	0	0	0
							115	0	0	0	0	0	0
							116	0	0	0	0	0	0
							117	0	0	0	0	0	0
							118	0	0	0	0	0	0
							119	0	0	0	0	0	0
							120	0	0	0	0	0	0
							121	0	0	0	0	0	0
							122	0	0	0	0	0	0
							123	0	0	0	0	0	0
							124	0	0	0	0	0	0
							125	0	0	0	0	0	0

## Sheet: 24C
N_insectReared	Egg_24	Larva_24	Pupa_24	Egg_24_sum	Larva_24_sum	Pupa_24_sum	Days	Egg_scale	Larva_scale	Pupa_scale	Egg_sum	Larva_sum	Pupa_sum
1	7	30	12	7	37	49	1	0	0	0	0	0	0
2	6	25	14	6	31	45	2	0	0	0	0	0	0
3	5	25	15	5	30	45	3	7	0	0	7	0	0
4	6	30	17	6	36	53	4	0	0	0	0	0	0
5	6	27	17	6	33	50	5	6	0	0	6	0	0
6	5	27	20	5	32	52	6	27	0	0	27	0	0
7	6	27	16	6	33	49	7	69	0	0	69	0	0
8	7	27	18	7	34	52	8	6	0	0	6	0	0
9	6	32	14	6	38	52	9	0	0	0	0	0	0
10	7	27	17	7	34	51	10	0	0	0	0	0	0
11	6	26	13	6	32	45	11	0	0	0	0	0	0
12	7	27	13	7	34	47	12	0	0	2	0	0	0
13	6	25	16	6	31	47	13	0	0	11	0	0	0
14	7	28	19	7	35	54	14	0	0	29	0	0	0
15	6	27	14	6	33	47	15	0	0	15	0	0	0
16	7	28	17	7	35	52	16	0	0	15	0	0	0
17	7	28	16	7	35	51	17	0	0	19	0	0	0
18	5	29	16	5	34	50	18	0	1	7	0	0	0
19	7	26	17	7	33	50	19	0	0	4	0	0	0
20	6	30	17	6	36	53	20	0	0	5	0	0	0
21	7	27	15	7	34	49	21	0	8	4	0	0	0
22	7	27	13	7	34	47	22	0	2	3	0	0	0
23	7	26	14	7	33	47	23	0	10	1	0	0	0
24	7	24	15	7	31	46	24	0	4	0	0	0	0
25	7	25	17	7	32	49	25	0	19	0	0	1	0
26	7	27	16	7	34	50	26	0	10	0	0	0	0
27	6	29	13	6	35	48	27	0	18	0	0	1	0
28	7	30	15	7	37	52	28	0	17	0	0	9	0
29	6	26	14	6	32	46	29	0	10	0	0	0	0
30	6	21	14	6	27	41	30	0	7	0	0	13	0
31	6	26	17	6	32	49	31	0	4	0	0	5	0
32	7	26	14	7	33	47	32	0	3	0	0	24	0
33	7	33	12	7	40	52	33	0	2	0	0	10	0
34	6	26	14	6	32	46	34	0	0	0	0	18	0
35	5	26	15	5	31	46	35	0	0	0	0	18	0
36	6	31	17	6	37	54	36	0	0	0	0	6	0
37	6	28	17	6	34	51	37	0	0	0	0	6	0
38	5	28	20	5	33	53	38	0	0	0	0	2	0
39	6	28	16	6	34	50	39	0	0	0	0	0	0
40	6	30	18	6	36	54	40	0	0	0	0	2	0
41	7	33	14	7	40	54	41	0	0	0	0	0	1
42	6	27	17	6	33	50	42	0	0	0	0	0	0
43	7	26	13	7	33	46	43	0	0	0	0	0	0
44	6	28	13	6	34	47	44	0	0	0	0	0	5
45	7	27	16	7	34	50	45	0	0	0	0	0	6
46	6	29	19	6	35	54	46	0	0	0	0	0	18
47	7	27	14	7	34	48	47	0	0	0	0	0	8
48	7	30	17	7	37	54	48	0	0	0	0	0	7
49	6	29	16	6	35	51	49	0	0	0	0	0	17
50	6	29	16	6	35	51	50	0	0	0	0	0	24
51	7	30	17	7	37	54	51	0	0	0	0	0	10
52	7	27	17	7	34	51	52	0	0	0	0	0	9
53	5	31	15	5	36	51	53	0	0	0	0	0	3
54	7	28	13	7	35	48	54	0	0	0	0	0	7
55	6	28	14	6	34	48	55	0	0	0	0	0	0
56	7	27	15	7	34	49	56	0	0	0	0	0	0
57	6	25	17	6	31	48	57	0	0	0	0	0	0
58	7	26	16	7	33	49	58	0	0	0	0	0	0
59	6	28	13	6	34	47	59	0	0	0	0	0	0
60	6	31	15	6	37	52	60	0	0	0	0	0	0
61	7	31	14	7	38	52	61	0	0	0	0	0	0
62	7	27	14	7	34	48	62	0	0	0	0	0	0
63	7	25	17	7	32	49	63	0	0	0	0	0	0
64	7	27	14	7	34	48	64	0	0	0	0	0	0
65	7	23	16	7	30	46	65	0	0	0	0	0	0
66	7	23	16	7	30	46	66	0	0	0	0	0	0
67	7	23	14	7	30	44	67	0	0	0	0	0	0
68	7	25	19	7	32	51	68	0	0	0	0	0	0
69	8	22	14	8	30	44	69	0	0	0	0	0	0
70	7	25	13	7	32	45	70	0	0	0	0	0	0
71	7	23	21	7	30	51	71	0	0	0	0	0	0
72	7	21	21	7	28	49	72	0	0	0	0	0	0
73	7	21	22	7	28	50	73	0	0	0	0	0	0
74	7	21	17	7	28	45	74	0	0	0	0	0	0
75	7	23	16	7	30	46	75	0	0	0	0	0	0
76	3	32	14	3	35	49	76	0	0	0	0	0	0
77	7	25	18	7	32	50	77	0	0	0	0	0	0
78	8	24	14	8	32	46	78	0	0	0	0	0	0
79	3	29	14	3	32	46	79	0	0	0	0	0	0
80	7	23	19	7	30	49	80	0	0	0	0	0	0
81	7	28	15	7	35	50	81	0	0	0	0	0	0
82	7	21	22	7	28	50	82	0	0	0	0	0	0
83	3	25	16	3	28	44	83	0	0	0	0	0	0
84	8	24	18	8	32	50	84	0	0	0	0	0	0
85	3	25	22	3	28	50	85	0	0	0	0	0	0
86	7	28	15	7	35	50	86	0	0	0	0	0	0
87	3	32	15	3	35	50	87	0	0	0	0	0	0
88	7	21	21	7	28	49	88	0	0	0	0	0	0
89	7	25	17	7	32	49	89	0	0	0	0	0	0
90	7	29	13	7	36	49	90	0	0	0	0	0	0
91	7	25	20	7	32	52	91	0	0	0	0	0	0
92	7	28	15	7	35	50	92	0	0	0	0	0	0
93	7	25	14	7	32	46	93	0	0	0	0	0	0
94	7	29	14	7	36	50	94	0	0	0	0	0	0
95	3	29	13	3	32	45	95	0	0	0	0	0	0
96	7	28	14	7	35	49	96	0	0	0	0	0	0
97	7	23	20	7	30	50	97	0	0	0	0	0	0
98	7	23	20	7	30	50	98	0	0	0	0	0	0
99	8	27	15	8	35	50	99	0	0	0	0	0	0
100	7	21	23	7	28	51	100	0	0	0	0	0	0
101	3	29	18	3	32	50	101	0	0	0	0	0	0
102	7	23	14	7	30	44	102	0	0	0	0	0	0
103	7	25	14	7	32	46	103	0	0	0	0	0	0
104	8	24	14	8	32	46	104	0	0	0	0	0	0
105	7	25	14	7	32	46	105	0	0	0	0	0	0
106	7	25	17	7	32	49	106	0	0	0	0	0	0
107	7	28	14	7	35	49	107	0	0	0	0	0	0
108	7	21	18	7	28	46	108	0	0	0	0	0	0
109	7	28	15	7	35	50	109	0	0	0	0	0	0
110	7	25	18	7	32	50	110	0	0	0	0	0	0
111	7	23	16	7	30	46	111	0	0	0	0	0	0
112	7	28	15	7	35	50	112	0	0	0	0	0	0
113	7	25	14	7	32	46	113	0	0	0	0	0	0
114	7	18	21	7	25	46	114	0	0	0	0	0	0
115	8	22	14	8	30	44	115	0	0	0	0	0	0
							116	0	0	0	0	0	0
							117	0	0	0	0	0	0
							118	0	0	0	0	0	0
							119	0	0	0	0	0	0
							120	0	0	0	0	0	0
							121	0	0	0	0	0	0
							122	0	0	0	0	0	0
							123	0	0	0	0	0	0
							124	0	0	0	0	0	0
							125	0	0	0	0	0	0

## Sheet: 26C
N_insectReared	Egg_26	Larva_26	Pupa_26	Egg_26_sum	Larva_26_sum	Pupa_26_sum	Days	Egg_scale	Larva_scale	Pupa_scale	Egg_sum	Larva_sum	Pupa_sum
1	5	28	14	5	33	47	1	0	0	0	0	0	0
2	5	27	15	5	32	47	2	3	0	0	3	0	0
3	6	27	14	6	33	47	3	14	0	0	14	0	0
4	6	27	14	6	33	47	4	19	0	0	19	0	0
5	4	29	13	4	33	46	5	71	0	1	71	0	0
6	5	27	15	5	32	47	6	29	0	0	29	0	0
7	5	29	18	5	34	52	7	1	0	6	1	0	0
8	5	28	20	5	33	53	8	0	0	1	0	0	0
9	4	28	15	4	32	47	9	0	0	4	0	0	0
10	5	28	15	5	33	48	10	0	0	4	0	0	0
11	5	27	16	5	32	48	11	0	0	1	0	0	0
12	5	27	17	5	32	49	12	0	0	5	0	0	0
13	5	27	16	5	32	48	13	0	0	9	0	0	0
14	5	27	18	5	32	50	14	0	11	31	0	0	0
15	6	27	15	6	33	48	15	0	1	28	0	0	0
16	5	27	15	5	32	47	16	0	5	22	0	1	0
17	6	26	16	6	32	48	17	0	6	8	0	0	0
18	5	27	16	5	32	48	18	0	11	8	0	2	0
19	6	27	14	6	33	47	19	0	2	0	0	11	0
20	6	25	15	6	31	46	20	0	0	6	0	1	0
21	5	28	15	5	33	48	21	0	6	1	0	15	0
22	6	26	20	6	32	52	22	0	1	0	0	6	0
23	6	26	15	6	32	47	23	0	0	0	0	0	0
24	5	28	14	5	33	47	24	0	3	0	0	0	0
25	5	29	16	5	34	50	25	0	3	2	0	7	0
26	5	30	14	5	35	49	26	0	8	0	0	0	6
27	5	30	17	5	35	52	27	0	28	0	0	0	0
28	5	30	15	5	35	50	28	0	23	0	0	3	0
29	5	30	14	5	35	49	29	0	14	0	0	1	0
30	6	30	13	6	36	49	30	0	11	0	0	0	6
31	6	31	14	6	37	51	31	0	4	0	0	4	0
32	6	28	13	6	34	47	32	0	0	0	0	25	0
33	5	29	14	5	34	48	33	0	0	0	0	28	0
34	6	26	16	6	32	48	34	0	0	0	0	15	0
35	5	28	15	5	33	48	35	0	0	0	0	13	12
36	5	28	15	5	33	48	36	0	0	0	0	4	1
37	5	29	17	5	34	51	37	0	0	0	0	1	14
38	5	28	14	5	33	47	38	0	0	0	0	0	0
39	5	29	15	5	34	49	39	0	0	0	0	0	6
40	6	27	14	6	33	47	40	0	0	0	0	0	0
41	5	29	16	5	34	50	41	0	0	0	0	0	0
42	6	29	16	6	35	51	42	0	0	0	0	0	0
43	5	28	15	5	33	48	43	0	0	0	0	0	0
44	5	29	12	5	34	46	44	0	0	0	0	0	1
45	5	30	14	5	35	49	45	0	0	0	0	0	0
46	6	28	14	6	34	48	46	0	0	0	0	0	8
47	5	28	14	5	33	47	47	0	0	0	0	0	25
48	6	28	14	6	34	48	48	0	0	0	0	0	22
49	5	31	14	5	36	50	49	0	0	0	0	0	12
50	4	31	14	4	35	49	50	0	0	0	0	0	10
51	5	27	16	5	32	48	51	0	0	0	0	0	4
52	5	28	15	5	33	48	52	0	0	0	0	0	7
53	6	27	14	6	33	47	53	0	0	0	0	0	2
54	5	27	25	5	32	57	54	0	0	0	0	0	0
55	5	28	14	5	33	47	55	0	0	0	0	0	0
56	5	27	15	5	32	47	56	0	0	0	0	0	0
57	6	27	14	6	33	47	57	0	0	0	0	0	1
58	6	27	14	6	33	47	58	0	0	0	0	0	0
59	5	29	18	5	34	52	59	0	0	0	0	0	0
60	5	29	13	5	34	47	60	0	0	0	0	0	0
61	4	27	15	4	31	46	61	0	0	0	0	0	0
62	5	29	18	5	34	52	62	0	0	0	0	0	0
63	5	28	20	5	33	53	63	0	0	0	0	0	0
64	5	28	15	5	33	48	64	0	0	0	0	0	0
65	4	28	15	4	32	47	65	0	0	0	0	0	0
66	5	27	16	5	32	48	66	0	0	0	0	0	0
67	5	27	17	5	32	49	67	0	0	0	0	0	0
68	7	27	16	7	34	50	68	0	0	0	0	0	0
69	5	27	18	5	32	50	69	0	0	0	0	0	0
70	6	27	15	6	33	48	70	0	0	0	0	0	0
71	5	27	15	5	32	47	71	0	0	0	0	0	0
72	5	26	16	5	31	47	72	0	0	0	0	0	0
73	6	27	16	6	33	49	73	0	0	0	0	0	0
74	5	27	14	5	32	46	74	0	0	0	0	0	0
75	6	25	15	6	31	46	75	0	0	0	0	0	0
76	5	28	15	5	33	48	76	0	0	0	0	0	0
77	6	26	20	6	32	52	77	0	0	0	0	0	0
78	6	26	15	6	32	47	78	0	0	0	0	0	0
79	5	28	14	5	33	47	79	0	0	0	0	0	0
80	6	29	16	6	35	51	80	0	0	0	0	0	0
81	6	30	14	6	36	50	81	0	0	0	0	0	0
82	5	30	17	5	35	52	82	0	0	0	0	0	0
83	5	30	15	5	35	50	83	0	0	0	0	0	0
84	5	30	14	5	35	49	84	0	0	0	0	0	0
85	5	30	13	5	35	48	85	0	0	0	0	0	0
86	5	31	14	5	36	50	86	0	0	0	0	0	0
87	5	28	13	5	33	46	87	0	0	0	0	0	0
88	6	29	14	6	35	49	88	0	0	0	0	0	0
89	6	26	16	6	32	48	89	0	0	0	0	0	0
90	6	28	15	6	34	49	90	0	0	0	0	0	0
91	3	15	12	3	18	30	91	0	0	0	0	0	0
92	3	18	16	3	21	37	92	0	0	0	0	0	0
93	3	19	8	3	22	30	93	0	0	0	0	0	0
94	4	14	17	4	18	35	94	0	0	0	0	0	0
95	3	18	16	3	21	37	95	0	0	0	0	0	0
96	4	24	11	4	28	39	96	0	0	0	0	0	0
97	4	21	12	4	25	37	97	0	0	0	0	0	0
98	3	18	18	3	21	39	98	0	0	0	0	0	0
99	3	18	16	3	21	37	99	0	0	0	0	0	0
100	3	18	14	3	21	35	100	0	0	0	0	0	0
101	4	17	14	4	21	35	101	0	0	0	0	0	0
102	3	17	15	3	20	35	102	0	0	0	0	0	0
103	4	25	10	4	29	39	103	0	0	0	0	0	0
104	3	19	13	3	22	35	104	0	0	0	0	0	0
105	4	18	13	4	22	35	105	0	0	0	0	0	0
106	3	18	14	3	21	35	106	0	0	0	0	0	0
107	4	18	13	4	22	35	107	0	0	0	0	0	0
108	4	24	18	4	28	46	108	0	0	0	0	0	0
109	3	18	16	3	21	37	109	0	0	0	0	0	0
110	3	18	9	3	21	30	110	0	0	0	0	0	0
111	4	21	10	4	25	35	111	0	0	0	0	0	0
112	4	21	5	4	25	30	112	0	0	0	0	0	0
113	4	24	9	4	28	37	113	0	0	0	0	0	0
114	4	21	10	4	25	35	114	0	0	0	0	0	0
115	4	21	12	4	25	37	115	0	0	0	0	0	0
116	3	22	10	3	25	35	116	0	0	0	0	0	0
117	4	21	12	4	25	37	117	0	0	0	0	0	0
118	3	18	14	3	21	35	118	0	0	0	0	0	0
119	5	16	16	5	21	37	119	0	0	0	0	0	0
120	2	17	18	2	19	37	120	0	0	0	0	0	0
121	5	16	9	5	21	30	121	0	0	0	0	0	0
122	5	16	16	5	21	37	122	0	0	0	0	0	0
123	5	14	20	5	19	39	123	0	0	0	0	0	0
124	5	14	7	5	19	26	124	0	0	0	0	0	0
125	5	14	7	5	19	26	125	0	0	0	0	0	0
126	5	14	25	5	19	44
127	5	16	16	5	21	37
128	5	16	9	5	21	30
129	2	14	21	2	16	37
130	5	14	7	5	19	26
131	5	17	15	5	22	37
132	5	14	20	5	19	39
133	5	14	7	5	19	26
134	2	17	17	2	19	36
135	5	14	7	5	19	26
136	5	14	7	5	19	26
137	5	17	17	5	22	39

## Sheet: 28C
N_insectReared	Egg_28	Larva_28	Pupa_28	Egg_28_sum	Larva_28_sum	Pupa_28_sum	Days	Egg_scale	Larva_scale	Pupa_scale	Egg_sum	Larva_sum	Pupa_sum
1	5	20	14	5	25	39	1	0	0	0	0	0	0
2	5	20	14	5	25	39	2	0	0	0	0	0	0
3	5	20	14	5	25	39	3	0	0	0	0	0	0
4	5	24	14	5	29	43	4	0	0	0	0	0	0
5	5	20	11	5	25	36	5	59	0	0	59	0	0
6	5	20	11	5	25	36	6	3	0	0	3	0	0
7	5	22	16	5	27	43	7	0	0	2	0	0	0
8	5	27	14	5	32	46	8	0	0	0	0	0	0
9	5	27	11	5	32	43	9	0	0	2	0	0	0
10	5	28	13	5	33	46	10	0	0	3	0	0	0
11	5	21	13	5	26	39	11	0	0	10	0	0	0
12	5	21	13	5	26	39	12	0	0	3	0	0	0
13	5	20	15	5	25	40	13	0	0	8	0	0	0
14	5	20	11	5	25	36	14	0	0	22	0	0	0
15	5	24	14	5	29	43	15	0	0	6	0	0	0
16	5	22	16	5	27	43	16	0	0	4	0	0	0
17	5	20	14	5	25	39	17	0	0	1	0	0	0
18	5	27	14	5	32	46	18	0	0	1	0	0	0
19	5	27	7	5	32	39	19	0	1	0	0	0	0
20	5	31	14	5	36	50	20	0	16	0	0	0	0
21	6	19	14	6	25	39	21	0	9	0	0	0	0
22	5	24	14	5	29	43	22	0	8	0	0	0	0
23	5	23	12	5	28	40	23	0	7	0	0	0	0
24	5	22	12	5	27	39	24	0	9	0	0	0	0
25	5	27	11	5	32	43	25	0	0	0	0	17	0
26	5	23	11	5	28	39	26	0	0	0	0	8	0
27	5	20	14	5	25	39	27	0	9	0	0	8	0
28	5	22	9	5	27	36	28	0	1	0	0	8	0
29	5	24	14	5	29	43	29	0	1	0	0	9	0
30	5	20	14	5	25	39	30	0	0	0	0	0	0
31	5	20	10	5	25	35	31	0	1	0	0	0	0
32	5	20	14	5	25	39	32	0	0	0	0	9	0
33	5	21	13	5	26	39	33	0	0	0	0	1	0
34	5	21	10	5	26	36	34	0	0	0	0	1	0
35	5	23	15	5	28	43	35	0	0	0	0	0	1
36	5	23	15	5	28	43	36	0	0	0	0	1	9
37	5	27	18	5	32	50	37	0	0	0	0	0	0
38	5	23	15	5	28	43	38	0	0	0	0	0	0
39	5	22	13	5	27	40	39	0	0	0	0	0	22
40	5	20	14	5	25	39	40	0	0	0	0	0	3
41	5	20	11	5	25	36	41	0	0	0	0	0	0
42	5	27	11	5	32	43	42	0	0	0	0	0	0
43	5	23	11	5	28	39	43	0	0	0	0	0	19
44	6	21	9	6	27	36	44	0	0	0	0	0	0
45	5	24	14	5	29	43	45	0	0	0	0	0	0
46	5	29	16	5	34	50	46	0	0	0	0	0	5
47	5	22	12	5	27	39	47	0	0	0	0	0	0
48	5	21	13	5	26	39	48	0	0	0	0	0	0
49	5	21	13	5	26	39	49	0	0	0	0	0	0
50	5	21	10	5	26	36	50	0	0	0	0	0	3
51	6	22	15	6	28	43	51	0	0	0	0	0	0
52	5	21	13	5	26	39	52	0	0	0	0	0	0
53	5	23	15	5	28	43	53	0	0	0	0	0	0
54	5	24	17	5	29	46	54	0	0	0	0	0	0
55	5	24	14	5	29	43	55	0	0	0	0	0	0
56	5	24	14	5	29	43	56	0	0	0	0	0	0
57	5	24	14	5	29	43	57	0	0	0	0	0	0
58	5	27	7	5	32	39	58	0	0	0	0	0	0
59	5	22	16	5	27	43	59	0	0	0	0	0	0
60	5	20	14	5	25	39	60	0	0	0	0	0	0
61	5	20	11	5	25	36	61	0	0	0	0	0	0
62	5	27	14	5	32	46	62	0	0	0	0	0	0
							63	0	0	0	0	0	0
							64	0	0	0	0	0	0
							65	0	0	0	0	0	0
							66	0	0	0	0	0	0
							67	0	0	0	0	0	0
							68	0	0	0	0	0	0
							69	0	0	0	0	0	0
							70	0	0	0	0	0	0
							71	0	0	0	0	0	0
							72	0	0	0	0	0	0
							73	0	0	0	0	0	0
							74	0	0	0	0	0	0
							75	0	0	0	0	0	0
							76	0	0	0	0	0	0
							77	0	0	0	0	0	0
							78	0	0	0	0	0	0
							79	0	0	0	0	0	0
							80	0	0	0	0	0	0
							81	0	0	0	0	0	0
							82	0	0	0	0	0	0
							83	0	0	0	0	0	0
							84	0	0	0	0	0	0
							85	0	0	0	0	0	0
							86	0	0	0	0	0	0
							87	0	0	0	0	0	0
							88	0	0	0	0	0	0
							89	0	0	0	0	0	0
							90	0	0	0	0	0	0
							91	0	0	0	0	0	0
							92	0	0	0	0	0	0
							93	0	0	0	0	0	0
							94	0	0	0	0	0	0
							95	0	0	0	0	0	0
							96	0	0	0	0	0	0
							97	0	0	0	0	0	0
							98	0	0	0	0	0	0
							99	0	0	0	0	0	0
							100	0	0	0	0	0	0
							101	0	0	0	0	0	0
							102	0	0	0	0	0	0
							103	0	0	0	0	0	0
							104	0	0	0	0	0	0
							105	0	0	0	0	0	0
							106	0	0	0	0	0	0
							107	0	0	0	0	0	0
							108	0	0	0	0	0	0
							109	0	0	0	0	0	0
							110	0	0	0	0	0	0
							111	0	0	0	0	0	0
							112	0	0	0	0	0	0
							113	0	0	0	0	0	0
							114	0	0	0	0	0	0
							115	0	0	0	0	0	0
							116	0	0	0	0	0	0
							117	0	0	0	0	0	0
							118	0	0	0	0	0	0
							119	0	0	0	0	0	0
							120	0	0	0	0	0	0
							121	0	0	0	0	0	0
							122	0	0	0	0	0	0
							123	0	0	0	0	0	0
							124	0	0	0	0	0	0
							125	0	0	0	0	0	0

## Sheet: 30C
N_insectReared	Egg_30	Larva_30	Pupa_30	Egg_30_sum	Larva_30_sum	Pupa_30_sum	Days	Egg_scale	Larva_scale	Pupa_scale	Egg_sum	Larva_sum	Pupa_sum
1	5	24	9	5	29	38	1	0	0	0	0	0	0
2	4	33	9	4	37	46	2	0	0	0	0	0	0
3	4	26	11	4	30	41	3	17	0	0	17	0	0
4	5	32	9	5	37	46	4	66	0	0	66	0	0
5	5	26	10	5	31	41	5	45	0	0	45	0	0
6	4	27	11	4	31	42	6	1	0	0	1	0	0
7	4	32	10	4	36	46	7	0	0	6	0	0	0
8	5	31	10	5	36	46	8	0	0	10	0	0	0
9	5	24	9	5	29	38	9	0	0	14	0	0	0
10	5	24	9	5	29	38	10	0	1	19	0	0	0
11	5	24	10	5	29	39	11	0	1	26	0	0	0
12	4	26	11	4	30	41	12	0	0	9	0	0	0
13	5	24	9	5	29	38	13	0	0	17	0	0	0
14	4	27	10	4	31	41	14	0	0	14	0	1	0
15	5	26	10	5	31	41	15	0	1	8	0	1	0
16	5	25	10	5	30	40	16	0	7	3	0	0	0
17	5	27	8	5	32	40	17	0	19	2	0	0	0
18	5	34	7	5	39	46	18	0	4	1	0	0	0
19	5	27	11	5	32	43	19	0	2	0	0	1	0
20	5	25	8	5	30	38	20	0	3	0	0	14	0
21	5	31	9	5	36	45	21	0	12	0	0	16	0
22	5	24	8	5	29	37	22	0	6	0	0	0	0
23	4	29	9	4	33	42	23	0	3	0	0	0	0
24	4	29	12	4	33	45	24	0	20	0	0	5	0
25	4	33	10	4	37	47	25	0	5	0	0	14	0
26	4	25	12	4	29	41	26	0	8	0	0	4	0
27	4	33	13	4	37	50	27	0	11	0	0	3	1
28	5	24	14	5	29	43	28	0	2	0	0	5	2
29	4	33	13	4	37	50	29	0	4	0	0	16	0
30	4	26	15	4	30	45	30	0	0	0	0	8	0
31	5	32	14	5	37	51	31	0	3	0	0	11	21
32	5	24	15	5	29	44	32	0	5	0	0	4	14
33	5	40	12	5	45	57	33	0	6	0	0	6	1
34	6	38	13	6	44	57	34	0	1	0	0	0	5
35	4	32	14	4	36	50	35	0	1	0	0	1	3
36	5	27	15	5	32	47	36	0	1	0	0	5	2
37	4	32	14	4	36	50	37	0	0	0	0	7	6
38	4	31	15	4	35	50	38	0	1	0	0	1	9
39	5	24	14	5	29	43	39	0	0	0	0	1	3
40	5	24	14	5	29	43	40	0	2	0	0	1	6
41	5	24	15	5	29	44	41	0	0	0	0	1	7
42	5	36	15	5	41	56	42	0	0	0	0	0	6
43	4	24	14	4	28	42	43	0	0	0	0	0	4
44	5	27	14	5	32	46	44	0	0	0	0	1	5
45	4	26	15	4	30	45	45	0	0	0	0	2	7
46	5	40	12	5	45	57	46	0	0	0	0	0	9
47	5	24	13	5	29	42	47	0	0	0	0	0	3
48	5	25	15	5	30	45	48	0	0	0	0	0	0
49	5	28	13	5	33	46	49	0	0	0	0	0	2
50	5	35	12	5	40	52	50	0	0	0	0	0	5
51	5	26	16	5	31	47	51	0	0	0	0	0	2
52	5	24	13	5	29	42	52	0	0	0	0	0	2
53	5	33	14	5	38	52	53	0	0	0	0	0	0
54	5	24	7	5	29	36	54	0	0	0	0	0	0
55	5	28	13	5	33	46	55	0	0	0	0	0	0
56	4	29	13	4	33	46	56	0	0	0	0	0	1
57	4	29	16	4	33	49	57	0	0	0	0	0	3
58	4	33	14	4	37	51	58	0	0	0	0	0	0
59	4	24	14	4	28	42	59	0	0	0	0	0	0
60	5	24	16	5	29	45	60	0	0	0	0	0	0
61	5	25	14	5	30	44	61	0	0	0	0	0	0
62	4	21	13	4	25	38	62	0	0	0	0	0	0
63	3	11	17	3	14	31	63	0	0	0	0	0	0
64	3	22	7	3	25	32	64	0	0	0	0	0	0
65	3	17	11	3	20	31	65	0	0	0	0	0	0
66	4	21	13	4	25	38	66	0	0	0	0	0	0
67	4	17	11	4	21	32	67	0	0	0	0	0	0
68	3	17	11	3	20	31	68	0	0	0	0	0	0
69	3	17	11	3	20	31	69	0	0	0	0	0	0
70	4	21	13	4	25	38	70	0	0	0	0	0	0
71	4	16	8	4	20	28	71	0	0	0	0	0	0
72	4	16	11	4	20	31	72	0	0	0	0	0	0
73	4	17	10	4	21	31	73	0	0	0	0	0	0
74	3	18	10	3	21	31	74	0	0	0	0	0	0
75	4	17	10	4	21	31	75	0	0	0	0	0	0
76	3	18	10	3	21	31	76	0	0	0	0	0	0
77	4	16	11	4	20	31	77	0	0	0	0	0	0
78	3	18	10	3	21	31	78	0	0	0	0	0	0
79	4	16	11	4	20	31	79	0	0	0	0	0	0
80	4	17	10	4	21	31	80	0	0	0	0	0	0
81	3	22	9	3	25	34	81	0	0	0	0	0	0
82	4	21	9	4	25	34	82	0	0	0	0	0	0
83	3	18	10	3	21	31	83	0	0	0	0	0	0
84	3	22	7	3	25	32	84	0	0	0	0	0	0
85	4	21	9	4	25	34	85	0	0	0	0	0	0
86	3	22	7	3	25	32	86	0	0	0	0	0	0
87	4	21	9	4	25	34	87	0	0	0	0	0	0
88	3	17	11	3	20	31	88	0	0	0	0	0	0
89	4	16	11	4	20	31	89	0	0	0	0	0	0
90	4	16	11	4	20	31	90	0	0	0	0	0	0
91	3	17	7	3	20	27	91	0	0	0	0	0	0
92	3	17	11	3	20	31	92	0	0	0	0	0	0
93	3	17	11	3	20	31	93	0	0	0	0	0	0
94	4	17	10	4	21	31	94	0	0	0	0	0	0
95	4	17	10	4	21	31	95	0	0	0	0	0	0
96	3	17	8	3	20	28	96	0	0	0	0	0	0
97	4	17	11	4	21	32	97	0	0	0	0	0	0
98	4	15	14	4	19	33	98	0	0	0	0	0	0
99	4	17	11	4	21	32	99	0	0	0	0	0	0
100	4	17	11	4	21	32	100	0	0	0	0	0	0
101	4	17	11	4	21	32	101	0	0	0	0	0	0
102	4	21	10	4	25	35	102	0	0	0	0	0	0
103	4	21	11	4	25	36	103	0	0	0	0	0	0
104	5	16	11	5	21	32	104	0	0	0	0	0	0
105	5	10	17	5	15	32	105	0	0	0	0	0	0
106	4	17	11	4	21	32	106	0	0	0	0	0	0
107	4	21	12	4	25	37	107	0	0	0	0	0	0
108	5	19	13	5	24	37	108	0	0	0	0	0	0
109	4	23	12	4	27	39	109	0	0	0	0	0	0
110	5	21	11	5	26	37	110	0	0	0	0	0	0
111	4	24	12	4	28	40	111	0	0	0	0	0	0
112	4	22	11	4	26	37	112	0	0	0	0	0	0
113	4	27	13	4	31	44	113	0	0	0	0	0	0
114	4	20	13	4	24	37	114	0	0	0	0	0	0
115	4	27	10	4	31	41	115	0	0	0	0	0	0
116	4	27	9	4	31	40	116	0	0	0	0	0	0
117	4	24	12	4	28	40	117	0	0	0	0	0	0
118	4	23	13	4	27	40	118	0	0	0	0	0	0
119	4	27	13	4	31	44	119	0	0	0	0	0	0
120	4	27	14	4	31	45	120	0	0	0	0	0	0
121	4	20	8	4	24	32	121	0	0	0	0	0	0
122	4	22	8	4	26	34	122	0	0	0	0	0	0
123	4	24	11	4	28	39	123	0	0	0	0	0	0
124	5	21	9	5	26	35	124	0	0	0	0	0	0
125	5	19	8	5	24	32	125	0	0	0	0	0	0
126	4	21	13	4	25	38
127	4	23	8	4	27	35
128	4	20	8	4	24	32
129	5	26	14	5	31	45

## Sheet: 34C
N_insectReared	Egg_34	Larva_34	Pupa_34	Egg_34_sum	Larva_34_sum	Pupa_34_sum	Days	Egg_scale	Larva_scale	Pupa_scale	Egg_sum	Larva_sum	Pupa_sum
1	2	21	6	2	23	29	1	0	0	0	0	0	0
2	4	21	10	4	25	35	2	7	0	0	7	0	0
3	4	21	10	4	25	35	3	0	0	0	0	0	0
4	2	21	12	2	23	35	4	5	0	0	5	0	0
5	2	19	11	2	21	32	5	0	0	0	0	0	0
6	4	23	8	4	27	35	6	0	0	1	0	0	0
7	4	19	20	4	23	43	7	0	0	0	0	0	0
8	4	21	13	4	25	38	8	0	0	2	0	0	0
9	2	21	11	2	23	34	9	0	0	1	0	0	0
10	2	19	8	2	21	29	10	0	0	2	0	0	0
11	2	26	9	2	28	37	11	0	0	3	0	0	0
12	2	20	11	2	22	33	12	0	0	1	0	0	0
							13	0	0	1	0	0	0
							14	0	0	0	0	0	0
							15	0	0	0	0	0	0
							16	0	0	0	0	0	0
							17	0	0	0	0	0	0
							18	0	0	0	0	0	0
							19	0	3	0	0	0	0
							20	0	1	1	0	0	0
							21	0	6	0	0	2	0
							22	0	0	0	0	1	0
							23	0	1	0	0	4	0
							24	0	0	0	0	0	0
							25	0	0	0	0	3	0
							26	0	1	0	0	0	0
							27	0	0	0	0	1	0
							28	0	0	0	0	1	0
							29	0	0	0	0	0	2
							30	0	0	0	0	0	0
							31	0	0	0	0	0	0
							32	0	0	0	0	0	1
							33	0	0	0	0	0	1
							34	0	0	0	0	0	1
							35	0	0	0	0	0	4
							36	0	0	0	0	0	0
							37	0	0	0	0	0	1
							38	0	0	0	0	0	1
							39	0	0	0	0	0	0
							40	0	0	0	0	0	0
							41	0	0	0	0	0	0
							42	0	0	0	0	0	0
							43	0	0	0	0	0	1
							44	0	0	0	0	0	0
							45	0	0	0	0	0	0
							46	0	0	0	0	0	0
							47	0	0	0	0	0	0
							48	0	0	0	0	0	0
							49	0	0	0	0	0	0
							50	0	0	0	0	0	0
							51	0	0	0	0	0	0
							52	0	0	0	0	0	0
							53	0	0	0	0	0	0
							54	0	0	0	0	0	0
							55	0	0	0	0	0	0
							56	0	0	0	0	0	0
							57	0	0	0	0	0	0
							58	0	0	0	0	0	0
							59	0	0	0	0	0	0
							60	0	0	0	0	0	0
							61	0	0	0	0	0	0
							62	0	0	0	0	0	0
							63	0	0	0	0	0	0
							64	0	0	0	0	0	0
							65	0	0	0	0	0	0
							66	0	0	0	0	0	0
							67	0	0	0	0	0	0
							68	0	0	0	0	0	0
							69	0	0	0	0	0	0
							70	0	0	0	0	0	0
							71	0	0	0	0	0	0
							72	0	0	0	0	0	0
							73	0	0	0	0	0	0
							74	0	0	0	0	0	0
							75	0	0	0	0	0	0
							76	0	0	0	0	0	0
							77	0	0	0	0	0	0
							78	0	0	0	0	0	0
							79	0	0	0	0	0	0
							80	0	0	0	0	0	0
							81	0	0	0	0	0	0
							82	0	0	0	0	0	0
							83	0	0	0	0	0	0
							84	0	0	0	0	0	0
							85	0	0	0	0	0	0
							86	0	0	0	0	0	0
							87	0	0	0	0	0	0
							88	0	0	0	0	0	0
							89	0	0	0	0	0	0
							90	0	0	0	0	0	0
							91	0	0	0	0	0	0
							92	0	0	0	0	0	0
							93	0	0	0	0	0	0
							94	0	0	0	0	0	0
							95	0	0	0	0	0	0
							96	0	0	0	0	0	0
							97	0	0	0	0	0	0
							98	0	0	0	0	0	0
							99	0	0	0	0	0	0
							100	0	0	0	0	0	0
							101	0	0	0	0	0	0
							102	0	0	0	0	0	0
							103	0	0	0	0	0	0
							104	0	0	0	0	0	0
							105	0	0	0	0	0	0
							106	0	0	0	0	0	0
							107	0	0	0	0	0	0
							108	0	0	0	0	0	0
							109	0	0	0	0	0	0
							110	0	0	0	0	0	0
							111	0	0	0	0	0	0
							112	0	0	0	0	0	0
							113	0	0	0	0	0	0
							114	0	0	0	0	0	0
							115	0	0	0	0	0	0
							116	0	0	0	0	0	0
							117	0	0	0	0	0	0
							118	0	0	0	0	0	0
							119	0	0	0	0	0	0
							120	0	0	0	0	0	0
							121	0	0	0	0	0	0
							122	0	0	0	0	0	0
							123	0	0	0	0	0	0
							124	0	0	0	0	0	0
							125	0	0	0	0	0	0
